# Supplementary material for: A single-center retrospective cohort study of perioperative systemic chemotherapy in diffuse malignant peritoneal mesothelioma
Source: PLoS One. 2022 Sep 29;17(9):e0275187. doi: 10.1371/journal.pone.0275187 (PMC9521908; doi:10.1371/journal.pone.0275187)
Supplement: S1 File — (XLSX) [file pone.0275187.s001.xlsx]

## Sheet: All Patients
Patient #	Group (0 = neoadjuvant, 1 = adjuvant, 2 = surgery alone, 3 = no surgery)	Diagnosis Age	Sex (F = 0, M = 1)	Race (W = 0, B = 1, other = 2)	Smoking (never = 0, former = 1, current = 2)	Pack years (through 11/1/2019)	Asbestos (no = 0, yes = 1)	FMHx mesothelioma (no = 0, yes = 1, any kind of mesothelioma)	FMHx BAP1-tumors (no = 0, yes = 1, breast, melanoma, liver, pancreatic, cholangiocarcinoma, RCC)	ECOG PS at Diagnosis	Histology (epithelioid = 0, biphasic = 1, sarcomatoid = 2, other = 3, papillary = 4)	BAP1 somatic mutation (Y/N, specific mutation)	PDL1 %	Platelets	ANC	ALC	Albumin	Surgical debulking (no = 0, yes = 1)	Type of Surgery (none = 0, CRS = 1, debulking = 2)	HIPEC (no = 0, yes = 1)	Any Systemic	Adjuvant (no = 0, yes = 1)	Neo-Adjuvant (no = 0, yes = 1)	Metastatic (no = 0, yes = 1)	Immunotherapy (no = 0, yes = 1)	Mortality (alive = 0, passed = 1)	Death or Last Touchpoint (latest = 11/1/19)	Path Diagnosis	Time in Months
1	3	67.7288	0	0	1	80	0	0	0	1	0			922	12.6	0.7	3.1	0	0	0	1	0	0	1	0	1	2017-03-28	2016-10-21	5.26667
2	3	71.9589	1	0	1	22.5	0	0	0	0	0		0	300	3.79	1.18	4	0	0	0	1	0	0	1	1	0	2020-09-01	2018-01-04	32.3667
3	0	67.0493	0	0	0	0	0	0	0	0	0		1	292	4.1	0.9	4	1	1	1	1	0	1	0	0	0	2020-09-01	2018-06-26	26.6
4	3	61.8822	1	1	2	28	1	0	1		0			637	21.45	1.2	2.1	0	0	0	1	0	0	1	0	1	2015-06-24	2013-10-17	20.5
5	2	42.5178	1	1	0	0	0	0	0	0	1			264	4.01	1.51	3.5	1	1	1	0	0	0	0	0	1	2019-06-19	2011-07-06	96.8333
6	1	50.211	1	1	1	20	0	0	0	0	0		1					1	1	1	1	1	0	0	0	0	2020-09-01	2014-01-03	81.1
7	1	46.2466	0	0	0	0	0	0	0	1	2	0	0	348	7.2	1.2	3.8	1	1	1	1	1	0	0	0	1	2017-09-18	2016-11-06	10.5333
8	1	56.0438	0	0	1	30	0	1	1	0	0			336	4.1	1.7	3.9	1	2	0	1	1	0	0	0	0	2020-09-01	2008-11-03	144
9	2	60.4356	0	0	2	20	1	0	1	0	0	1		253	5.1	3.1		1	1	1	0	0	0	0	0	0	2020-09-01	2018-06-25	26.6333
10	2	42.9041	1	0	0	0	0	0	1	2	0			263	8.54	0.85		1	1	1	0	0	0	0	0	0	2018-06-16	2014-09-22	45.4333
11	3	58.1589	0	0	0	0	0	0	0	2	3			345				0	0	0	1	0	0	1	0	1	2014-11-04	2014-07-30	3.23333
12	0	72.9123	1	0	0	0	0	0	1	0	0							1	1	1	1	0	1	1	0	0	2020-09-01	2014-06-23	75.4
13	0	52.4	0	0	0	0	1	0	1	0	0		0	270	9.2	1.2	4.4	1	1	1	1	0	1	0	0	0	2020-06-17	2017-09-12	33.6333
14	3	86.5068	0	2	0	0	0	0	0	1	3							0	0	0	0	0	0	0	0	1	2013-07-08	2012-07-06	12.2333
15	0	51.011	0	0	0	0	1	0	1	0	0	0	0	175	2	1.3		1	1	1	1	0	1	0	0	0	2020-09-01	2019-08-16	12.7333
16	2	65.5753	1	2	0	0	1	0	0	0	0	1						1	1	1	1	0	0	1	1	1	2018-12-30	2011-12-23	85.4667
17	3	79.537	1	0	1	1	1	0	0	1	2			565	16.5	1.3	3.6	0	0	0	1	0	0	1	1	0	2020-09-01	2018-12-05	21.2
18	1	62.2877	1	0	1	5	0	0	1		0							1	1	1	1	1	0	1	1	1	2020-03-05	2012-03-27	96.6667
19	0	78.6438	0	2	0	0	0	0	0		0			350	3.4	1.7	4.3	0	0	0	1	0	1	0	0	0	2018-02-08	2016-01-28	24.7333
20	0	55.2877	0	0	0	0	1	0	0	1	0			435	3.41	1.58	3.4	1	1	1	1	0	1	0	1	1	2017-07-14	2011-07-06	73.3333
21	3	59.8137	0	2	0	0	0	0	0	0	0		0	126	4.5	1		0	0	0	0	0	0	0	0	0	2020-09-01	2016-09-20	48.0667
22	3	70.0356	1	0	1	40	1	0	0	1	0							0	0	0	0	0	0	0	0	1	2017-12-28	2016-11-01	14.0667
23	3	60.4685	1	0	0	0	1	0	0	0	0	1	90	200	3.8	2.1	4	0	0	0	0	0	0	0	0	0	2020-08-17	2017-11-27	33.1333
24	0	42.8521	1	0	0	0	1	0	0	1	0			430	8.2	2		1	2	0	1	0	1	1	1	1	2014-11-10	2013-10-21	12.8333
25	0	71.9479	1	0	0	0	1	0	0	1	0		1	261	6.69	0.7	3.6	1	1	1	1	0	1	1	1	0	2020-09-01	2013-12-12	81.8333
26	3	28.1534	1	0	1	5	0	0	0	1	0							0	0	0	1	0	0	1	1	1	2016-12-13	2014-06-16	30.3667
27	0	41.2822	1	2	0	0	0	0	0	0	0			289	5.7	1.1	4.3	1	1	1	1	0	1	0	0	0	2020-06-03	2014-09-23	69.3333
28	2	70.7699	0	0	0	0	0	0	0	1	0	1						1	1	0	1	0	0	1	1	1	2017-10-27	2010-01-13	94.8
29	3	53.2904	0	2	0	0	1	0	0	1	0		0	610	20.42	0.7	3.2	0	0	0	1	0	0	1	1	1	2018-01-10	2017-04-05	9.33333
30	3	74.8795	0	0	1		1	0	0	1	2		80					0	0	0	1	0	0	1	1	0	2020-08-05	2015-12-31	55.9667
31	3	56.6685	1	0	0	0	1	0	0	2	0							0	0	0	1	0	0	1	0	1	2016-05-20	2016-03-15	2.2
32	2	72.5616	1	0	1	75	1	0	0	1	0		0					1	1	1	0	0	0	0	0	0	2020-09-01	2019-03-20	17.7
33	3	35	1	0	1		1	0	0	1	3		0	284	8.6	1.1	4.2	0	0	0	1	0	0	1	1	0	2020-09-01	2016-11-23	45.9333
34	1	50.0137	0	0	0	0	1	0	0	0	0	0	0	269				1	1	1	1	1	0	1	1	0	2020-09-01	2016-09-22	48
35	3	68.9151	0	0	1	30	0	1	1	1	1		2	349	10.1	1.1	3.5	0	0	0	1	0	0	1	1	1	2018-10-23	2017-04-20	18.3667
36	3	65.5836	1	0	0	0	1	0	1	3	0			465	9	1.1	1.9	0	0	0	1	0	0	1	0	0	2020-09-01	2017-04-25	40.8333
37	3	54.2658	1	0	0	0	1	0	0	3	2		5	311	9.1	1.1	2.1	0	0	0	1	0	0	1	0	1	2017-12-28	2017-11-09	1.63333
38	0	71.4986	0	0	0	0	0	0	1	1	0	1	0	486	5.4	1.1	4	1	1	1	1	0	1	0	0	0	2020-09-01	2019-06-27	14.4
39	0	54.063	1	0	1	15	1	0	0	0	0	1	50	222	4.97		4.6	1	1	1	1	0	1	0	0	0	2020-09-01	2019-06-20	14.6333
40	3	69.0411	1	2	1	50	1	0	1	1	0	1		321	5.5	1.4	3.3	0	0	0	1	0	0	1	0	0	2020-09-01	2019-07-09	14
43	0	54.6603	1	0	1	20	1	0	1		2							0	0	0	1	0	1	0	0	1	2011-06-19	2011-03-29	2.73333
44	3	66.4521	1	0	1	5	1	0	0		0							0	0	0	0	0	0	0	0	1	2010-06-29	2009-04-01	15.1333
45	3	75.8466	0	0	1	19	1	1	1		3							0	0	0	1	0	0	1	0	1	2017-03-05	2008-02-15	110.2
46	2	81.2466	0	2	0	0	0	0	1		0							1	2	0	0	0	0	0	0	1	2013-07-27	2012-03-07	16.9
47	1	67.663	0	0	1	20	1	0	0		0	1						1	2	0	1	1	0	0	0	1	2015-07-05	2013-03-09	28.2667
48	1	79.0986	0	0	0	0	0	0	0		0							1	2	0	1	1	0	1	0	1	2016-01-27	2012-03-12	47.2
49	1	53.0849	1	0	1	10	1	0	0		0							1	1	1	1	1	0	1	0	0	2015-01-13	2013-05-15	20.2667
